# Supplementary material for: Field assessment of behavioural responses of southern stingrays (Hypanus americanus) to acoustic stimuli
Source: R Soc Open Sci. 2020 Jan 22;7(1):191544. doi: 10.1098/rsos.191544 (PMC7029913; doi:10.1098/rsos.191544)
Supplement: Male and female stingray behaviours at four sound levels and five frequencies [file rsos191544supp1.xlsx]

## Sheet: Sheet1
Fish	Sex	Sound Level	Control	Rest 50 Hz	Rest 90 Hz	Rest 200 Hz	Rest 500 Hz	Rest 1000 Hz	Rest 10000 Hz	Breach 50 Hz	Breach 90 Hz	Breach 200 Hz	Breach 500 Hz	Breach 1000 Hz	Breach 10000 Hz	Swimming 50 Hz	Swimming 90 Hz	Swimming 200 Hz	Swimming 500 Hz	Swimming 1000 Hz	Swimming 10000 Hz	Escape 50 Hz	Escape 90 Hz	Escape 200 Hz	Escape 500 Hz	Escape 1000 Hz	Escape 10000 Hz
1	F	130	0	20	53	38	1	1		0	0	0	0	0		24	7	4	-1	6		-10	-7	-3	0	-6
1	F	135	0	21	6	-6	48	-6		0	0	0	0	0		7	-14	-8	-1	2		-2	-12	20	-6	30
1	F	140	0	-53	-35	-4	-36	-20		6	7	7	0	9		60	63	27	29	23		43	8	3	0	-9
1	F	150	0						2						0	0	0	0	0	0	-7	0	0	0	0	0	0
2	F	140	0	-48	-10	-13	-32	0		7	8	9	0	0		53	48	38	7	0		30	10	0	0	0
2	F	135	0	-28	-12	0	-30	0		3	0	4	6	0		2	-2	3	1	1		12	0	79	0	17
2	F	130	0	-21		0	0	0		0		0	0	0		2	0	0	0	0		4	0	3	0	0
2	F	150	0						0						0						0						0
3	F	140	0	-41	0	-26	-8	0		8	2	3	4	0		18	30	32	18	6		89	12	112	23	21
3	F	135	0	5	-44	-15	-12	-9		0	0	0	2	0		-3	-1	-3	-2	-9		46	13	33	20	7
3	F	130	0	0		-4	-9	-2		0		0	0	0		2	0	14	19	23		1	0	0	12	4
3	F	150	0						2						0						9						0
4	F	140	0	-19	-12	-38	-43	0		10	16	3	0	0		60	48	56	39	0		96	62	88	13	14
4	F	135	0	-9	-26		-26	-8		0	2	2	0	0		-6	-10	-12	-3	-7		0	31	43	34	0
4	F	130	0	-2	0	0	0	-1		0	0	0	0	0		-3	-4	-1	-2	-9		2	5	4	4	1
4	F	150	0						0						0						-4						5
5	F	140	0	-10	-20	-30	-10	-25		18	10	28	0	0		53	44	9	1	21		71	60	93	13	0
5	F	135	0	-2	-13	-28	-4	-26		15	7	4	0	0		7	0	-27	0	-30		43	46	7	5	0
5	F	130	0	-1	-2	-4	0	0		0	0	0	0	0		4	-5	-17	0	0		0	0	0	0	0
5	F	150	0						0						0						0						0
6	F	140	0	-59	-51	-20	-14	-7		10	9	14	3	2		50	21	25	74	2		12	17	0	2	22
6	F	135	0	-17		-20	-21	-15		1		0	1	0		-2	0	9	-1	-1		12	0	38	3	49
6	F	130	0	20	29	0		-16		0	0	0		0		-2	-7	0	0	-20		0	-6	0	0	1
6	F	150	0						0						0						0						0
7	F	140	0	0	0	0	0	0		0	0	0	0	0		32	56	30	0	26		43	31	34	14	12
7	F	135	0	0	0	0	0	0		0	0	0	0	0		29	6	2	4	0		-2	0	-4	0	0
7	F	130	0		0	0	0	0			0	0	0	0		0	0	0	0	0		0	0	0	0	0
7	F	150	0						2						0						0						0
8	F	140	0	-34	-12	-38	-17	-10		0	0	0	0	0		2	3	12	8	4		9	38	14	0	0
8	F	135	0	-48	-47	-40	-21	-13		0	0	0	0	0		48	47	40	21	13		7	6	0	0	0
8	F	150	0						0						0	0	0	0	0	0	0	0	0	0	0	0	0
9	F	140	0	-33	-13	-36	-38	-13		53	3	2	0	0		44	60	19	7	14		90	54	104	58	0
9	F	135	0	0	0	0	-10	5		1	6	1	0	2		3	-4	10	-6	2		34	21	16	23	8
9	F	130	0	0	0	-2	4	4		0	0	0	0	0		0	-4	-27	1	-6		10	8	11	11	0
9	F	150	0						0						0						-7						0
10	F	140	0	-58	0	-4	2			17	22	14	16			27	-5	-4	-45	0		104	109	36	86	0
10	F	135	0	0	0	-40	-31	4		2	13	13	7	6		0	-58	37	29	-3		22	39	45	29	-3
10	F	130	0	-4	3	11	10	2		0	0	0	0	0		5	-1	-11	-8	-4		0	4	2	-6	-1
10	F	150	0						5						0						20						2
11	F	140	0	3	2	2	1	5		0	0	7	-2	0		17	28	43	47	28		75	18	92	106	80
11	F	135	0	34	9	59		17		-5	-2	0		0		0	5	-37	0	-8		62	22	50	0	22
11	F	150	0						-2						1						0						0
1	M	140	0	0	0	0	0	0		0	0	0	0	0		1	1	0	0	0		6	5	11	2	1
1	M	150	0	0	0	0	0	0	0	0	0	0	0	0	0	0	29	0	1	0	0	4	12	2	7	17	1
1	M	160	0	0	0	0	0	0		18	18	17	0	2		59	57	58	48	0		109	111	99	80	20
2	M	150	0	0	0	0	0	0	0	5	1	6	1	0	0	0	0	0	0	0	0	8	2	3	7	5	2
2	M	160	0	-45	-35	-22	-24	-30		15	16	16	1	2		37	59	41	6	32		100	99	112	70	16
2	M	140	0	-10	-19	-27	-4	-6		0	0	0	0	0		-9	-1	-2	-3	7		2	2	21	1	6
3	M	140	0	0	19	0	-49	0		0	0	0	0	0		0	0	0	14	0		0	0	0	0	0
3	M	150	0	-20	8	-25	-17	-16	0	0	0	0	0	0	0	-12	6	25	17	-6	0	12	15	6	0	0	0
3	M	160	0	-24	-44	-35	49	-34		6	8	5	0	0		47	48	32	48	15		54	51	50	0	0
4	M	150	0	-27	-13	0	0	0	0	1	0	3	0	1	0	29	40	17	0	32	0	9	15	41	0	24	0
4	M	160	0	-32	-34	-35	18			14	16	21	12			49	0	48	0	0		0	12	0	0	0
5	M	150	0	0	0	0	0	0	0	0	0	0	0	0	0	7	0	0	14	-9		18	2	9	12	13	11
5	M	160	0	0	0	0	0	0		25	24	18	22	0		0	0	24	39	-5		50	12	61	104	10
6	M	140	0	-1	0	-12	17	0		0	0	0	0	0		-2	0	0	7	-1		0	12	6	0	0
6	M	150	0	-7	-9	-1		0	0	0	9	0		0	0	12	30	27	0	0		13	15	7	0	0	-3
6	M	160	0	-50	-51	-22	-9	0		12	1	10	0	0		39	39	38	12	0		52	85	48	12	0
7	M	140	0	0	0	0	0	0		0	0	0	0	0		-10	-2	-9	-5	2		0	0	0	0	0
7	M	150	0	0	0		0	-3	0	0	0		0	0	0	16	12	15	0	0	0	9	0	0	0	0	0
8	M	140	0	13	17	20	0	18		0	2	5	2	-2		0	15	0	0	17		1	4	7	-2	3
8	M	150	0	0	15	0	-2	-5	-8	1	2	4	2	3	0	8	15	0	22	15	6	3	8	0	12	2
8	M	160	0	0	-34	-30	-20	0		17	25	18	4	2		60	21	60	3	0		38	109	35	30	0	0
9	M	140	0	12	4	21	11	11		0	0	0	0	0		11	4	21	13	11		0	0	0	0	0
9	M	150	0	11	13	2	12	12	0	0	0	0	0	0	1	8	13	3	12	2	11	0	0	0	0	0	0
9	M	160	0	-15	-1	-3	-12	-11		0	2	3	0	0		33	23	29	15	13		12	27	25	15	0
